# Supplementary material for: Patterns in Microbial Assemblages Exported From the Meltwater of Arctic and Sub-Arctic Glaciers
Source: Front Microbiol. 2020 Apr 15;11:669. doi: 10.3389/fmicb.2020.00669 (PMC7174618; doi:10.3389/fmicb.2020.00669)
Supplement: Supplementary file 2 [file Table_1.XLSX]

## Sheet: Sheet1
			id./cov. [%]	metabolism						habitat, inferred ecology, misc.
OTU	GenBank	Closest named BLAST hit		Trophy	O2 demand	N	S	H	Metabolism type		Traditional Phylum	Austerdalsbreen	Bøverbreen	Kaldalónsjökull	Eagle	Ebbabreen	Eyjabakkajökull	Foxfonna	Glacier_10	Glacier_11	Glacier_13	Glacier_6	Herbert	Lemon	Leverett	Longyearbreen	Mendenhall_terminus	Midtre_Lovénbreen	Nansenbreen	Qinnguata_Kuussua	Russell	Sefströmbreen	Skaftafellsjökull	Sólheimajökull	Styggedalsbreen	sum (OTUs)	SILVA taxonomy
1	KX066101	Polaromonas sp.	100/100	fac. autotroph	aerobic			oxidize	respirative	soil, glacier, rain	Betaproteobacteria	7744	12203	4495	14122	12664	4463	4349	6361	6100	6492	18435	8082	11478	17937	14081	8527	5354	3695	16121	12572	10903	6620	6680	11788	231266	Proteobacteria_Gammaproteobacteria_Betaproteobacteriales_Burkholderiaceae_Polaromonas
2	AY772089	Methylophilus sp.	100/100	heterotroph	aerobic				respirative	methylotrophic; water, groundwater, drinkw., filter	Betaproteobacteria	9407	5302	9735	6092	2640	3056	274	1187	750	936	424	2462	3688	4513	947	2560	1083	770	6312	8664	1220	3236	4838	7859	87955	Proteobacteria_Gammaproteobacteria_Betaproteobacteriales_Methylophilaceae_NA
3	KX367193	Luteolibacter sp.	100/100	heterotroph	aerobic				respirative	soil, skin, lake, epilithic, insect gut	Verrucomicrobia	238	206	27	315	1168	47	22	4787	4912	5060	3591	239	564	11871	435	203	259	93	8708	1911	2302	306	73	43	47380	Verrucomicrobia_Verrucomicrobiae_Verrucomicrobiales_Rubritaleaceae_Luteolibacter
4	KM017123	Nitrotoga sp.	100/100	autotroph	aerobic	oxidize	oxidize	oxidize	respirative	ox. nitrite; relevant (cryosphere) Fe/NO2 sites, extremely common	Betaproteobacteria	1727	1982	567	773	1006	2570	1272	357	531	157	139	8286	2634	3440	4046	8098	1763	1679	3991	1973	734	13716	6039	602	68082	Proteobacteria_Gammaproteobacteria_Betaproteobacteriales_Gallionellaceae_Candidatus_Nitrotoga
5	EU641766	Pseudarcicella sp.	100/100	heterotroph	aerobic				respirative	discovered in leech, psychrotolerant; water, dunite	Bacteroidetes	12	25	7	9263	21	11	11	134	28	133	13	49	2449	981	29	82	6	8	2563	3268	6	32	22	10	19163	Bacteroidetes_Bacteroidia_Cytophagales_Spirosomaceae_Pseudarcicella
6	KU925169	Salinibacterium/Frigoribacterium	100/100	heterotroph	aerobic				respirative	psychrophylic; periglacial, glacier	Actinobacteria	286	1948	548	250	1244	1778	479	3720	2891	2054	1356	605	250	160	853	1073	2341	81	92	86	208	305	158	1015	23781	Actinobacteria_Actinobacteria_Micrococcales_Microbacteriaceae_NA
7	CP016776	Planktophila sp.	99/100	heterotroph	aerobic				respirative	methane under ice, water	Actinobacteria	315	317	649	1727	342	835	87	353	247	203	359	828	1424	2553	529	794	104	45	2502	2537	145	511	782	203	18391	Actinobacteria_Actinobacteria_Frankiales_Sporichthyaceae_NA
9	GU556279	Intrasporangiaceae	100/100	heterotroph	aerobic	reduce			respirative	soil, fen, rhizosphere, cold spring	Actinobacteria	107	1071	694	33	1468	4698	1187	351	375	396	169	123	29	198	4235	146	1477	1480	42	58	2736	253	59	509	21894	Actinobacteria_Actinobacteria_Micrococcales_Intrasporangiaceae_Oryzihumus
10	NR_041679	Glaciibacter sp.	100/99	heterotroph	aerobic				respirative	ice wedge, cryoconite, permafrost, also irrelevant sites (anaerobic digester)	Actinobacteria	46	456	24	184	1188	117	119	433	221	363	727	262	135	1870	828	379	796	257	1141	222	692	47	22	158	10687	Actinobacteria_Actinobacteria_Micrococcales_Microbacteriaceae_NA_
11	KF469205	Thiobacillus sp.	100/100	autotroph	aerobic		oxidize		respirative	river, denitrifying env., hydrocarbon contaminations, sewer, permafrost	Betaproteobacteria	23	63	52	23	760	420	2546	10	8	31	14	1269	952	808	1391	1275	1454	2676	760	269	214	1838	1331	30	18217	Proteobacteria_Gammaproteobacteria_Betaproteobacteriales_Hydrogenophilaceae_Thiobacillus
12	EF520610	Sphingobacteria	94/100	heterotroph						rare, 2x 100%: Disko island (these data), Qaanaaq glacier (Greenland)	Bacteroidetes	616	569	312	7	67	162	94	158	2988	3905	2590	39	4	4	47	98	54	3	3	13	2	81	113	925	12854	Bacteroidetes_Bacteroidia_Bacteroidia_unclassified_Bacteroidia_unclassified_NA
13	KC435483	Sulfuricurvum sp.	100/100	autotroph	facultatively anaerobic	reduce	oxidize	oxidize	respirative	glacier, Iceland, lake, fen	Epsilonbacteraeota	23	19	25	25	574	23	271	0	1	1	2	1936	527	106	1650	1880	2651	5515	172	165	2706	134	441	6	18853	Epsilonbacteraeota_Campylobacteria_Campylobacterales_Thiovulaceae_Sulfuricurvum
14	HQ595189	Bacteroidetes (Solitalea)	99/100	heterotroph	aerobic				respirative	rare; glaciers (Greenland, Svalbard, Alaska)	Bacteroidetes	1019	1147	209	126	44	1310	42	1265	1735	947	863	338	152	51	15	817	258	9	16	9	6	97	6	1771	12252	Bacteroidetes_Bacteroidia_Sphingobacteriales_Sphingobacteriaceae_Solitalea
15	KT353085	Sediminibacterium sp.	99/100	heterotroph	aerobic				respirative	eutrophic; common on various featureless sites, non-PCR contaminant type	Bacteroidetes	1405	1106	649	851	95	290	15	142	159	282	122	453	1487	80	128	726	7	12	363	976	79	546	203	625	10801	Bacteroidetes_Bacteroidia_Chitinophagales_Chitinophagaceae_Sediminibacterium
16	JX949389	Lysobacter sp.	98/100	heterotroph	aerobic				respirative	glacier; proteolytic, lyses other microorg.	Gammaproteobacteria	598	167	306	60	158	536	16	989	571	379	219	326	82	415	72	406	241	23	236	72	381	819	2415	318	9805	Proteobacteria_Gammaproteobacteria_Xanthomonadales_Xanthomonadaceae_NA
17	MH174160	Arcicella sp.	100/100	heterotroph	aerobic				respirative	snow, lake, glac. worm	Bacteroidetes	444	718	343	258	403	117	23	282	636	2147	943	320	587	224	27	489	204	21	567	436	126	181	475	337	10308	Bacteroidetes_Bacteroidia_Cytophagales_Spirosomaceae_Arcicella
18	KX427084	Novosphingobium sp.	99/100	heterotroph	aerobic	reduce			respirative	surface water, soil, cryoconite, basal ice (Greenland), lake, Svalbard	Alphaproteobacteria	719	433	33	59	41	47	65	1760	2380	925	781	110	64	9	98	234	69	9	9	36	6	60	11	773	8731	Proteobacteria_Alphaproteobacteria_Sphingomonadales_Sphingomonadaceae_Novosphingobium
19	KY302263	Herminiimonas sp.	99/100	heterotroph	facultatively anaerobic	reduce			respirative	small, salt tolerant; cryoconite, glacier, glac. worm, lava	Betaproteobacteria	346	1178	445	161	665	1127	228	225	317	279	586	482	240	69	950	620	455	33	28	65	224	319	417	1329	10788	Proteobacteria_Gammaproteobacteria_Betaproteobacteriales_Burkholderiaceae_Burkholderiaceae_ge
20	MF042484	Sporichthyaceae	97/100	heterotroph	facultatively anaerobic	reduce			respirative	hyphal growth; mounain lake, glacier seep (Alaska), lake (Finland, USA)	Actinobacteria	453	263	747	52	87	369	62	602	1326	1083	479	76	45	70	72	151	73	14	146	378	3	265	124	321	7261	Actinobacteria_Actinobacteria_Frankiales_Sporichthyaceae_hgcI_clade
21	KR832135	Gemmatimonas sp.	100/100	heterotroph	aerobic				respirative	soil, Antarctic soil, rhizosphere, permafrost	Gemmatimonadetes	43	82	210	7	155	497	4	385	494	1202	234	30	19	113	62	25	926	214	64	47	940	51	95	123	6022	Gemmatimonadetes_Gemmatimonadetes_Gemmatimonadales_Gemmatimonadaceae_uncultured
22	MG802951	Sphingobacteriales	98/100	heterotroph	aerobic				respirative	rhizosphere, soil, mountain soil, mat (Antarct.)	Bacteroidetes	266	346	551	71	492	1343	139	221	632	767	612	277	121	110	708	169	380	42	83	98	195	239	318	548	8728	Bacteroidetes_Bacteroidia_Sphingobacteriales_env.OPS_17_env.OPS_17
23	KY908181	Rhodanobacter sp.	100/100	heterotroph	facultatively anaerobic	reduce			respirative	acidotolerant; wood, Antarct. lichen, plant, beetle	Gammaproteobacteria	487	1441	258	81	49	1516	32	922	713	301	191	189	93	17	156	288	182	16	11	21	4	268	23	833	8092	Proteobacteria_Gammaproteobacteria_Xanthomonadales_Rhodanobacteraceae_Rhodanobacter
24	NR_109513	Aureivirga sp.	96/100	heterotroph	aerobic				respirative	sponge, coal bed, aquifer, cont. groundwater, drinkw.	Bacteroidetes	2126	114	10	80	57	238	4	1	11	4	2	1001	196	567	15	869	13	13	390	189	29	1075	469	39	7512	Bacteroidetes_Bacteroidia_Flavobacteriales_Flavobacteriaceae_Maritimimonas
25	MK521784	Rhodoferax sp.	100/100	heterotroph	facultatively anaerobic				resp./ferm.	facultive phototroph; spring,fish egg, lake, Fe-rich mat, river, salt marsh, extremely common	Betaproteobacteria	150	277	67	581	197	94	114	413	204	391	720	175	294	468	442	191	233	82	433	480	296	193	162	283	6940	Proteobacteria_Gammaproteobacteria_Betaproteobacteriales_Burkholderiaceae_Rhodoferax
26	KY386353	Pedobacter sp.	99/100	heterotroph	aerobic				respirative	various soils, Antarctic coast, river	Bacteroidetes	18	52	19	15	484	29	487	967	378	698	411	45	28	715	406	36	78	46	454	109	1682	39	64	36	7296	Bacteroidetes_Bacteroidia_Sphingobacteriales_Sphingobacteriaceae_Pedobacter
27	KP794228	Glaciimonas sp.	100/100	heterotroph	(micro)aerobic	reduce			respirative	psychrophilic; glacier (Alps, Kamchatka), glac. worm	Betaproteobacteria	243	810	995	333	90	1649	55	315	231	203	132	681	439	66	223	897	9	9	89	75	9	357	93	838	8841	Proteobacteria_Gammaproteobacteria_Betaproteobacteriales_Burkholderiaceae_Glaciimonas
28	KX990243	Hymenobacter sp.	98/100	heterotroph	aerobic				respirative	glacier >x	Bacteroidetes	142	456	225	20	221	43	82	163	973	793	988	64	55	12	66	168	705	600	10	22	12	350	308	747	7225	Bacteroidetes_Bacteroidia_Cytophagales_Hymenobacteraceae_Hymenobacter
29	AJ519665	Holophaga sp.	100/100	heterotroph	anaerobic				homoacetogen	aromate degrader, acetogen; U tailings, groundw., rice soil	Acidobacteria	758	905	577	105	222	354	7	157	54	79	314	767	394	137	323	669	10	26	146	509	2	136	410	823	7884	Acidobacteria_Holophagae_Holophagales_Holophagaceae_NA
30	KP787069	Pedobacter sp.	98/100	heterotroph	aerobic				respirative	lake, anaerobic digester, river sediment, Antakctic borehole	Bacteroidetes	33	51	8	11	105	39	14	21	25	37	13	91	19	2079	97	101	99	10	2000	136	17	58	69	61	5194	Bacteroidetes_Bacteroidia_Sphingobacteriales_Sphingobacteriaceae_Pedobacter_
31	NR_136802	Ferruginibacter (paludis)	99/100	heterotroph	aerobic				respirative	wetland, Kilimanjaro, Alps, Antarct. mat, soil, glacier	Bacteroidetes	251	280	879	23	106	648	160	308	464	536	353	62	34	37	150	77	67	5440	48	62	112	138	154	270	10659	Bacteroidetes_Bacteroidia_Chitinophagales_Chitinophagaceae_Ferruginibacter_
34	EU751318	Acetobacteraceae	95/98	heterotroph	aerobic				respirative	glacier (Kilimanjaro, Svalbard, Alaska, Greenland, Alps), Iceland rock	Alphaproteobacteria	611	459	54	14	36	17	25	631	837	377	323	46	7	16	14	192	278	5	8	10	5	25	3	1825	5818	Proteobacteria_Alphaproteobacteria_Acetobacterales_Acetobacteraceae_NA
35	KR838254	Ferruginibacter	99/100	heterotroph	aerobic				respirative	ice worm, water biofilm, Antarct. mat, glacier (Alps), wetland	Bacteroidetes	107	496	670	102	56	3017	32	734	174	198	107	290	170	59	142	438	86	21	104	86	13	342	73	318	7835	Bacteroidetes_Bacteroidia_Chitinophagales_Chitinophagaceae_Ferruginibacter
36	LT625323	Nitrosomonadaceae	97/100	autotroph	aerobic	oxidize			respirative	periglacial (Kilimanjaro, Tibet), crayfish, pyroclastics, deglac. soil	Betaproteobacteria	291	248	2386	50	222	598	116	62	127	207	89	215	207	46	253	249	255	436	50	40	482	281	1082	229	8221	Proteobacteria_Gammaproteobacteria_Betaproteobacteriales_Nitrosomonadaceae_Ellin6067
37	JF275044	Caulobacter sp.	100/100	heterotroph	aerobic				respirative	stalked and swarmer cells; fen, lakes incl. polar areas	Alphaproteobacteria	9	32	3	4256	11	8	17	18	48	53	197	29	805	42	31	37	4	0	87	231	2	13	32	9	5974	Proteobacteria_Alphaproteobacteria_Caulobacterales_Caulobacteraceae_Caulobacter
38	KX035309	Anaerolineaceae	98/100	heterotroph	anaerobic				fermentative	hydrocarbon contaminations, soil, bioreactor, parmafrost, glacier (Himalays)	Chloroflexi	157	243	691	37	391	269	60	260	153	253	171	188	204	95	349	210	1152	349	47	42	347	277	347	241	6533	Chloroflexi_KD4-96_KD4-96orKD4-96_fa_KD4-96
39	KX255035	Ferruginibacter sp.	99/100	heterotroph	aerobic				respirative	sponge, arctic stream, glacier (Alps, Tianshan, Kilimanjaro), Antarct. mat	Bacteroidetes	45	206	381	45	473	1238	93	150	608	599	417	90	82	8	201	174	522	27	7	15	148	316	855	279	6979	Bacteroidetes_Bacteroidia_Chitinophagales_Chitinophagaceae_Ferruginibacter__
40	KT068789	Arenicella sp.	97/100	heterotroph	aerobic				respirative	Cu bioleaching, pyroclastics, Fe in drinkwater, subsurface basalt	Gammaproteobacteria	103	77	33	121	68	346	1	82	331	65	19	300	148	331	29	335	171	12	308	91	13	1515	2131	52	6682	Proteobacteria_Gammaproteobacteria_Gammaproteobacteria_unclassified_Gammaproteobacteria_unclassified_NA
41	HQ008575	Achromobacter sp.	99/100	heterotroph	aerobic				respirative	crayfish, drinkwater, lake	Betaproteobacteria	7	2	4	2737	4	2	1	60	5	17	3	34	1061	57	15	75	28	2	139	381	0	4	11	16	4665	Proteobacteria_Gammaproteobacteria_Betaproteobacteriales_Burkholderiaceae_GKS98_freshwater_group
43	AM988942	Chitinophagaceae	97/100	heterotroph	aerobic	reduce			respirative	oligotrphic water, biofilm, soil, Antarct. mat	Bacteroidetes	433	1243	191	74	57	1757	9	432	182	214	141	274	177	10	49	467	4	15	9	27	5	211	27	273	6281	Bacteroidetes_Bacteroidia_Chitinophagales_Chitinophagaceae_NA
44	KY386562	Polymorphobacter sp.	99/100	heterotroph	aerobic				respirative	oligotroph, psychrophyle; Antarct. soil, rock+glacier (Svalbard), pegmatite	Alphaproteobacteria	200	130	45	359	154	32	68	339	689	775	394	46	235	42	104	70	86	7	53	31	24	34	14	256	4187	Proteobacteria_Alphaproteobacteria_Sphingomonadales_Sphingomonadaceae_Polymorphobacter
47	GQ366397	Anaerolineae	100/100	heterotroph	anaerobic				fermentative	mountain glac., marine and lake sediment, permafrost (Svalbard), Tibet	Chloroflexi	231	122	179	29	185	422	72	163	57	191	81	376	329	76	171	378	551	26	31	69	313	93	253	92	4490	Chloroflexi_KD4-96_KD4-96_or_KD4-96_fa_KD4-96
48	KF248766	Sphingobacterium sp.	95/100	heterotroph	aerobic				respirative	lake, prairie, soil	Bacteroidetes	419	606	85	8	111	337	29	282	376	417	360	30	28	16	77	40	2	8	17	8	15	141	44	764	4220	Bacteroidetes_Bacteroidia_Sphingobacteriales_FFCH9454_FFCH9454_ge
54	KR831990	Gemmatimonas sp.	99/100	heterotroph	aerobic				respirative	acid mine drainage, hydrocarbon contaminations, Kilimanjaro, glacier	Gemmatimonadetes	63	109	81	8	89	128	37	149	50	244	82	41	19	47	124	27	341	3544	29	42	26	15	67	575	5937	Gemmatimonadetes_Gemmatimonadetes_Gemmatimonadales_Gemmatimonadaceae_uncultured_
55	MH174153	Arenimonas sp.	100/100	heterotroph	aerobic				respirative	soil, subglacial, various featureless sites	Gammaproteobacteria	45	52	150	41	360	99	196	118	157	192	546	141	125	35	498	123	223	19	23	21	626	63	347	46	4246	Proteobacteria_Gammaproteobacteria_Xanthomonadales_Xanthomonadaceae_Arenimonas
56	KR673760	Nitrosospira sp.	99/100	autotroph	aerobic	oxidize			respirative	tailings, acid mine drainage, pyroclastics, lake bed, sediments, water, soil, marsh	Betaproteobacteria	40	83	82	19	70	215	92	1	1	1	2	559	350	148	320	612	408	10	177	146	12	531	957	53	4889	Proteobacteria_Gammaproteobacteria_Betaproteobacteriales_Nitrosomonadaceae_Nitrosospira
60	LC458632	Undibacterium sp.	100/100	heterotroph	aerobic				respirative	rapoid filter, human scalp, soil, coal mine, river, ice worm; common	Betaproteobacteria	390	487	385	76	172	379	35	40	76	90	105	157	140	56	242	222	110	2	40	111	135	137	236	412	4235	Proteobacteria_Gammaproteobacteria_Betaproteobacteriales_Burkholderiaceae_Undibacterium
61	GQ287513	Rhodovastum sp.	95/100	heterotroph	facultatively anaerobic				respirative	facultive phototroph, anaerobic with light; antarctic mat, ice worm, seal skin, peat soil	Alphaproteobacteria	258	306	1470	8	13	1143	6	68	90	85	122	51	47	10	11	125	5	9	2	2	7	276	58	350	4522	Proteobacteria_Alphaproteobacteria_Acetobacterales_Acetobacteraceae_Rhodovastum
70	MG947515	Nitrospirales	99/100	autotroph	aerobic	oxidize			respirative	rice soil, groundwater, grw. discharge, river biofilm	Nitrospirae	5	9	3	13	40	11	9	1	0	3	6	905	318	42	15	911	1367	7	37	38	1	126	268	2	4137	Nitrospirae_37010_37010_or_37010_fa_37010
80	KC815506	Acidimicrobinae	99/100	heterotroph	anaerobic					basaltt aquifer, antarctic mat, eutrophic lake, coal mine	Actinobacteria	31	13	8	5	37	201	29	13	33	26	92	19	23	90	92	10	150	3413	125	159	4	33	164	25	4795	Actinobacteria_Acidimicrobiia_Microtrichales_Ilumatobacteraceae_CL500-29_marine_group
126	AF351232	Actinobacteria	100/100	heterotroph	anaerobic					ocean crust and sediment, hydrocarbon contaminations, methane cycling, methane environments	Actinobacteria	0	0	1	1	1	0	0	0	0	0	0	0	0	5	3	0	1	5544	0	0	5	0	2	0	5563	Actinobacteria_WCHB1-81_WCHB1-81_or_WCHB1-81_fa_WCHB1-81
											sum (samples)	33490	38910	30568	43711	29363	38645	13187	30592	34349	34791	39039	33458	32958	50911	35821	36743	27095	36377	48793	37008	28174	36703	33345	39040	843071
